# Supplementary material for: Inhibition of the HMGB1-RAGE Axis Attenuates Microglial Inflammation and Ameliorates Hypoxia-Induced Cognitive Impairment
Source: Int J Mol Sci. 2025 Sep 9;26(18):8782. doi: 10.3390/ijms26188782 (PMC12469424; doi:10.3390/ijms26188782)
Supplement: Supplementary file 1 [file ijms-26-08782-s001.zip]

Archive with 1 entries (1 files):
- ijms-3626770-supplementary.xlsx
