# Supplementary material for: Inhibition of the HMGB1-RAGE Axis Attenuates Microglial Inflammation and Ameliorates Hypoxia-Induced Cognitive Impairment
Source: Int J Mol Sci. 2025 Sep 9;26(18):8782. doi: 10.3390/ijms26188782 (PMC12469424; doi:10.3390/ijms26188782)
Supplement: Supplementary file 1 [file ijms-26-08782-s001.zip › ijms-3626770-supplementary.xlsx]

## Sheet: Sheet1
Table1. Primer Sequences for q-PCR
Gene	Primer Sequence(5'-3')
RAGE	F:CCTGGGACTGGAAGATGCTG
	R:GCTGGTAGGTGATGGCGTTG
HMGB1	F:TCAAAGGAGAACATCCTGGCC
	R:GCTTGTCATCTGCAGCAGTGTT
iNOS	F:CAGCTGGGCTGTACAAACCTT
	R:CATTGGAAGTGAAGCGTTTCG
TNF-α	F:GTGGAACTGGCAGAAGAG
	R:CCATAGAACTGATGAGAGG
IL-1β	F:TGGGAAACAACAGTGGTCAG
	R:CCATCAGAGGCAAGGAGGA
IL-12	F:AGATGAAGGAGACAGAGGAG
	R:GCACGAGGAATTGTAATAGC
CD86	F:CCTGGGACTGGAAGATGCTG
	R:GCTGGTAGGTGATGGCGTTG
Arg-1	F:GGCAGGGAAAACTTCGGCTA
	R:CGGTGGATCAGCTCCAGTG
IL-2	F:GTTTCTGCTTTCACCACTCCA
	R:GAGTCCAATTTACTCCAGGTCAG
IL-4	F:GGCATTTTGAACGAGGTCAC
	R:ACCTTGGAAGCCCTACAGAC
IL-10	F:GAAGACCCTCAGGATGCG
	R:CCAAGGAGTTGTTTCCGTTA
IL-12	F:AGATGAAGGAGACAGAGGAG
	R:GCACGAGGAATTGTAATAGC
CD206	F:GGGACTCTGGATTGGACTCA
	R:CAGGTAGGTGATGGCGTTGT
β-actin	F:GGCTGTATTCCCCTCCATCG
	R:CCAGTTGGTAACAATGCCATGT
